# Supplementary material for: Localized Photoactuation of Polymer Pens for Nanolithography
Source: Molecules. 2023 Jan 25;28(3):1171. doi: 10.3390/molecules28031171 (PMC9919257; doi:10.3390/molecules28031171)
Supplement: Supplementary file 1 [file molecules-28-01171-s001.zip]

Archive with 1 entries (1 files):
- molecules-2179762-supplementary.pdf
